# Supplementary material for: The prevalence and impact of Babesia canis and Theileria sp. in free-ranging grey wolf (Canis lupus) populations in Croatia
Source: Parasit Vectors. 2017 Apr 4;10:168. doi: 10.1186/s13071-017-2106-8 (PMC5379697; doi:10.1186/s13071-017-2106-8)
Supplement: Additional file 1: Table S1. — Raw data for investigated wolves. (XLSX 27 kb) [file 13071_2017_2106_MOESM1_ESM.xlsx]

## Sheet: All wolves
	Wolf number	Wolf-finding place	Gender	Age (years)	Cause of death	PCR result
	1	Metković	male	2	undetermined	negative
	2	Plitvička jezera national park	male	0.5	live animal	Babesia canis
	3	Vinjani	female	?	legal hunting	negative
	4	Borzić Trolokve	female	?	illegal killing	negative
	5	Perković	female	2	illegal killing	negative
	6	Perković	?	2	illegal killing	negative
	7	Perković	?	1	illegal killing	negative
	8	Udbina	female	3	illegal killing	negative
	9	Udbina	male	3	illegal killing	negative
	10	Ježević	female	1.5	illegal killing	negative
	11	Crni lug	female	0.8	roadkill	Theileria sp.
	12	Potravlje	female	4	roadkill	Theileria sp.
	13	Dinara	female	0.3	illegal killing	Theileria sp.
	14	Labin Dalmatinski	?	2.5	illegal killing	negative
	15	Oraovac, Donji Lapac	female	0.8	intraspecific strife	Theileria sp.
	16	Lišane Ostrovičke, Benkovac	male	2	illegal killing	Theileria sp.
	17	Gračac	female	8	railroadkill	negative
	18	Konjevrate	female	2	roadkill	negative
	19	Sinjsko polje - Muša	male	2	roadkill	Theileria sp.
	20	Samoleč	female	3.5	illegal killing	negative
	21	Delnice	female	2	roadkill	Theileria sp.
	22	Podi, Delnice	female	?	legal hunting	negative
	23	Deringaj	male	0.6	roadkill	negative
	24	Prisoje Jurići	male	0.7	illegal killing	Theileria sp.
	25	Donje Srijane	male	2	roadkill	negative
	26	Rudelji	male	0.5	roadkill	Theileria sp.
	27	Korenica	male	4	illegal killing	Theileria sp.
	28	Sinj	male	4	roadkill	negative
	29	Dragonožac-Obreški lug	male	1.8	illegal killing	negative
	30	Kukuzovac kod Sinja	male	3.5	roadkill	Theileria sp.
	31	Prgomet, Nožine	female	5	roadkill	negative
	32	Gospić prema Gračacu	female	2.7	roadkill	Babesia canis
	33	Trolokve - Glavice	male	4	undetermined	negative
	34	Knin	male	3	roadkill	negative
	35	Senj	?	?	rabies	negative
	36	Maljkovo	male	3	roadkill	negative
	37	Janče - Perušić	male	4	roadkill	negative
	38	Žumberak	male	?	undetermined	negative
	39	Novo selo Bosiljevsko	female	6	illegal killing	negative
	40	Vrbnik Polje - Kaldrma	female	0.8	roadkill	negative
	41	Koprivno	female	2	roadkill	negative
	42	Lovreč	female	2	roadkill	negative
	43	Voštane Gornje	female	2.5	intraspecific strife	negative
	44	Udbina	female	2.5	roadkill	negative
	45	Mojanka	female	1.5	roadkill	negative
	46	Kričke	female	1.5	roadkill	negative
	47	Zalesina	male	1.8	roadkill	negative
	48	Metković	male	2	undetermined	negative
	49	Perušić	male	3.5	roadkill	Babesia canis
	50	Gluhe Drage	male	1	legal hunting	negative
	51	Donje Primišlje	female	1.5	rabies	Babesia canis
	52	Munjava Modruška	male	3.5	roadkill	negative
	53	Bogdanovići - Sitno	female	0.6	roadkill	negative
	54	Srednji Velebit	male	0.6	legal hunting	negative
	55	Gržin laz feeding site	male	1.7	legal hunting	negative
	56	Jasenjak	female	0.7	roadkill	negative
	57	Mokro Polje	male	1.8	roadkill	Theileria sp.
	58	Kistanje sajla	male	5	illegal killing	negative
	59	Veljun	male	2	roadkill	negative
	60	Makov Hrib	male	2.5	legal hunting	negative
	61	Miranje Donje	female	2.5	roadkill	negative
	62	Baljci	male	2.5	legal hunting	negative
	63	Mrzla vodica - Jezerine	male	5.7	undetermined	negative
	64	Melišće	male	5	legal hunting	negative
	65	Vrebac-Stražbenica	male	2.5	legal hunting	negative
	66	Rilić	male	5.5	legal hunting	negative
	67	Prolaz Čista Mala	male	2	roadkill	negative
	68	Baljkuša	male	5.5	legal hunting	negative
	69	Poličnik cesta	male	3	roadkill	negative
	70	Kaštel Štafilić	male	?	roadkill	Theileria sp.
	71	Ston	female	?	legal hunting	negative
	72	Gračac	male	0.67	roadkill	negative
	73	Mokro polje Južni Velebit	female	1.5	legal hunting	negative
	74	Glavina Donja Kaldrma-Terminal	male	1.7	roadkill	negative
	75	Turjaci - Mihalji	female	2.8	roadkill	negative
	76	Udbina	male	2	legal hunting	negative
	77	Udbina obilaznica	male	1.8	roadkill	negative
	78	Križpolje	female	0.8	legal hunting	negative
	79	Runović - Ola	female	0.8	illegal killing	negative
	80	Cetin - Gložac	female	1.8	legal hunting	negative
	81	Krmlije	male	0.8	legal hunting	negative
	82	Carevica	male	0.8	legal hunting	negative
	83	Baška voda	female	0.8	legal hunting	negative
	84	Oćestovo	male	0.8	roadkill	negative
	85	Seget labišnica	female	1.8	legal hunting	negative
	86	Popov gaj	?	0.8	undetermined	negative
	87	Baljkuša	male	6	legal hunting	negative
	88	Zeleno bilo	male	0.83	legal hunting	negative
	89	Labin-Gorski kotar	male	3.5	roadkill	negative
	90	Seline	female	3.5	legal hunting	negative
	91	Cetina	female	3.35	undetermined	negative
	92	Rudeš Zrinska gora	male	1.9	legal hunting	negative
	93	Zrinska gora	?	?	illegal killing	negative
	94	Perković	?	?	undetermined	Theileria sp.
	95	Sinjsko polje - Brnaze - Turjaci	female	0.7	illegal killing	negative
	96	Škrebutnjak cesta	female	?	roadkill	negative
	97	Mojanka	male	?	roadkill	negative
	98	Trilj	female	2	illegal killing	negative
	99	Oštrovica stara cesta	female	?	roadkill	negative
	100	Ramljani	male	1	intraspecific strife	negative
	101	Čista Velika	male	1	roadkill	negative
	102	Stubica kod Vrbovskog	male	1.5	roadkill	Theileria sp.
	103	Civljane	male	1.5	intraspecific strife	negative
	104	Pećane	male	1.5	roadkill	Babesia canis
	105	Romanići	male	?	roadkill	negative
	106	Maljkovići kod Prgometa	female	?	roadkill	negative
	107	Glina	male	1.5	roadkill	Babesia canis
	108	Zavelim	female	0.6	legal hunting	negative
	109	Zagreb ZOO	male	17	babesiosis	Babesia canis

## Sheet: Gorski kotar
	Wolf number	Wolf-finding place	Gender	Age (years)	Cause of death	PCR result
	11	Crni lug	female	0.8	roadkill	Theileria sp.
	21	Delnice	female	2	roadkill	Theileria sp.
	22	Podi, Delnice	female	?	legal hunting	negative
	39	Novo selo Bosiljevsko	female	6	illegal killing	negative
	47	Zalesina	male	1.8	roadkill	negative
	52	Munjava Modruška	male	3.5	roadkill	negative
	54	Srednji Velebit	male	0.6	legal hunting	negative
	55	Gržin laz feeding site	male	1.7	legal hunting	negative
	56	Jasenjak	female	0.7	roadkill	negative
	59	Veljun	male	2	roadkill	negative
	60	Makov Hrib	male	2.5	legal hunting	negative
	63	Mrzla vodica - Jezerine	male	5.7	undetermined	negative
	64	Melišće	male	5	legal hunting	negative
	66	Rilić	male	5.5	legal hunting	negative
	78	Križpolje	female	0.8	legal hunting	negative
	81	Krmlije	male	0.8	legal hunting	negative
	82	Carevica	male	0.8	legal hunting	negative
	88	Zeleno bilo	male	0.83	legal hunting	negative
	89	Labin-Gorski kotar	male	3.5	roadkill	negative
	96	Škrebutnjak cesta	female	?	roadkill	negative
	102	Stubica kod Vrbovskog	male	1.5	roadkill	Theileria sp.
	105	Romanići	male	?	roadkill	negative

## Sheet: Lika
	Wolf number	Wolf-finding place	Gender	Age (years)	Cause of death	PCR result
	2	Plitvička jezera national park	male	0.5	live animal	Babesia canis
	8	Udbina	female	3	illegal killing	negative
	9	Udbina	male	3	illegal killing	negative
	15	Oraovac, Donji Lapac	female	0.8	intraspecific strife	Theileria sp.
	17	Gračac	female	8	railroadkill	negative
	23	Deringaj	male	0.6	roadkill	negative
	27	Korenica	male	4	illegal killing	Theileria sp.
	32	Gospić prema Gračacu	female	2.7	roadkill	Babesia canis
	37	Janče - Perušić	male	4	roadkill	negative
	40	Vrbnik Polje - Kaldrma	female	0.8	roadkill	negative
	44	Udbina	female	2.5	roadkill	negative
	49	Perušić	male	3.5	roadkill	Babesia canis
	50	Gluhe Drage	male	1	legal hunting	negative
	57	Mokro Polje	male	1.8	roadkill	Theileria sp.
	58	Kistanje sajla	male	5	illegal killing	negative
	65	Vrebac-Stražbenica	male	2.5	legal hunting	negative
	67	Prolaz Čista Mala	male	2	roadkill	negative
	68	Baljkuša	male	5.5	legal hunting	negative
	72	Gračac	male	0.67	roadkill	negative
	76	Udbina	male	2	legal hunting	negative
	77	Udbina obilaznica	male	1.8	roadkill	negative
	87	Baljkuša	male	6	legal hunting	negative
	90	Seline	female	3.5	legal hunting	negative
	100	Ramljani	male	1	intraspecific strife	negative
	104	Pećane	male	1.5	roadkill	Babesia canis

## Sheet: Dalmatia
	Wolf number	Wolf-finding place	Gender	Age (years)	Cause of death	PCR result
	1	Metković	male	2	undetermined	negative
	3	Vinjani	female	?	legal hunting	negative
	4	Borzić Trolokve	female	?	illegal killing	negative
	5	Perković	female	2	illegal killing	negative
	6	Perković	?	2	illegal killing	negative
	7	Perković	?	1	illegal killing	negative
	10	Ježević	female	1.5	illegal killing	negative
	12	Potravlje	female	4	roadkill	Theileria sp.
	13	Dinara	female	0.3	illegal killing	Theileria sp.
	14	Labin Dalmatinski	?	2.5	illegal killing	negative
	16	Lišane Ostrovičke, Benkovac	male	2	illegal killing	Theileria sp.
	18	Konjevrate	female	2	roadkill	negative
	19	Sinjsko polje - Muša	male	2	roadkill	Theileria sp.
	20	Samoleč	female	3.5	illegal killing	negative
	24	Prisoje Jurići	male	0.7	illegal killing	Theileria sp.
	25	Donje Srijane	male	2	roadkill	negative
	26	Rudelji	male	0.5	roadkill	Theileria sp.
	28	Sinj	male	4	roadkill	negative
	30	Kukuzovac kod Sinja	male	3.5	roadkill	Theileria sp.
	31	Prgomet, Nožine	female	5	roadkill	negative
	33	Trolokve - Glavice	male	4	undetermined	negative
	34	Knin	male	3	roadkill	negative
	35	Senj	?	?	rabies	negative
	36	Maljkovo	male	3	roadkill	negative
	41	Koprivno	female	2	roadkill	negative
	42	Lovreč	female	2	roadkill	negative
	43	Voštane Gornje	female	2.5	intraspecific strife	negative
	45	Mojanka	female	1.5	roadkill	negative
	46	Kričke	female	1.5	roadkill	negative
	48	Metković	male	2	undetermined	negative
	53	Bogdanovići - Sitno	female	0.6	roadkill	negative
	61	Miranje Donje	female	2.5	roadkill	negative
	62	Baljci	male	2.5	legal hunting	negative
	69	Poličnik cesta	male	3	roadkill	negative
	70	Kaštel Štafilić	male	?	roadkill	Theileria sp.
	71	Ston	female	?	legal hunting	negative
	73	Mokro polje Južni Velebit	female	1.5	legal hunting	negative
	74	Glavina Donja Kaldrma-Terminal	male	1.7	roadkill	negative
	75	Turjaci - Mihalji	female	2.8	roadkill	negative
	79	Runović - Ola	female	0.8	illegal killing	negative
	80	Cetin - Gložac	female	1.8	legal hunting	negative
	83	Baška voda	female	0.8	legal hunting	negative
	84	Oćestovo	male	0.8	roadkill	negative
	85	Seget labišnica	female	1.8	legal hunting	negative
	91	Cetina	female	3.35	undetermined	negative
	94	Perković	?	?	undetermined	Theileria sp.
	95	Sinjsko polje - Brnaze - Turjaci	female	0.7	illegal killing	negative
	97	Mojanka	male	?	roadkill	negative
	98	Trilj	female	2	illegal killing	negative
	99	Oštrovica stara cesta	female	?	roadkill	negative
	101	Čista Velika	male	1	roadkill	negative
	103	Civljane	male	1.5	intraspecific strife	negative
	106	Maljkovići kod Prgometa	female	?	roadkill	negative
	108	Zavelim	female	0.6	legal hunting	negative

## Sheet: Transition
	Wolf number	Wolf-finding place	Gender	Age (years)	Cause of death	PCR result
	29	Dragonožac-Obreški lug	male	1.8	illegal killing	negative
	38	Žumberak	male	?	undetermined	negative
	51	Donje Primišlje	female	1.5	rabies	Babesia canis
	86	Popov gaj	?	0.8	undetermined	negative
	92	Rudeš Zrinska gora	male	1.9	legal hunting	negative
	93	Zrinska gora	?	?	illegal killing	negative
	107	Glina	male	1.5	roadkill	Babesia canis
